# Supplementary material for: Embleporicin: A Novel Class I Lanthipeptide from the Actinobacteria Embleya sp. NF3
Source: Antibiotics (Basel). 2024 Dec 5;13(12):1179. doi: 10.3390/antibiotics13121179 (PMC11672506; doi:10.3390/antibiotics13121179)
Supplement: Supplementary file 1 [file antibiotics-13-01179-s001.zip]

Archive with 1 entries (1 files):
- antibiotics-3333623-supplementary.pdf
